# Supplementary material for: Beyond the Heart: The Predictive Role of Coronary Artery Calcium Scoring in Non-Cardiovascular Disease Risk Stratification
Source: Diagnostics (Basel). 2024 Oct 22;14(21):2349. doi: 10.3390/diagnostics14212349 (PMC11545064; doi:10.3390/diagnostics14212349)
Supplement: Supplementary file 1 [file diagnostics-14-02349-s001.zip]

Archive with 1 entries (1 files):
- diagnostics-3247377-supplementary.pdf
